# Supplementary material for: Transcriptomic Analysis of Organotypic Porcine Retina Cultures
Source: Int J Mol Sci. 2026 Apr 28;27(9):3901. doi: 10.3390/ijms27093901 (PMC13163581; doi:10.3390/ijms27093901)
Supplement: Supplementary file 1 [file ijms-27-03901-s001.zip]

Archive with 2 entries (2 files):
- ijms-4171478-supplementary file.pdf
- ijms-4171478-supplementary table S3.xlsx
