# Supplementary material for: Transcriptomic Analysis of Organotypic Porcine Retina Cultures
Source: Int J Mol Sci. 2026 Apr 28;27(9):3901. doi: 10.3390/ijms27093901 (PMC13163581; doi:10.3390/ijms27093901)
Supplement: Supplementary file 1 [file ijms-27-03901-s001.zip › ijms-4171478-supplementary table S3.xlsx]

## Sheet: Sheet1
	This documents contains RIN value, sequencing depth, alignment/mapping rates, ribosomal/mitochondrial read fractions.
	important columns are commented in QC and RIN sheets

## Sheet: QC
Sample Name	% rRNA (mitochondrial fraction)	% Aligned (mapping rates)	M Seqs (sequencing depth)
1080_0001	0.00%	81.50%	30.4
1080_0002	0.00%	81.10%	29.2
1080_0003	0.00%	81.50%	34.1
1080_0004	0.00%	81.10%	39.0
1080_0005	0.00%	81.20%	35.4
1080_0006	0.00%	81.30%	38.2
1080_0007	0.00%	81.30%	37.4
1080_0008	0.00%	81.10%	36.0
1080_0009	0.00%	81.30%	36.1
1080_0010	0.00%	81.20%	33.9
1080_0011	0.00%	80.80%	34.0
1080_0012	0.00%	81.10%	36.0
1080_0013	0.00%	81.30%	35.7
1080_0014	0.00%	81.20%	39.5
1080_0015	0.00%	81.30%	38.0
1080_0016	0.00%	81.40%	36.2
1080_0017	0.00%	81.00%	34.6
1080_0018	0.00%	80.40%	38.7
1080_0019	0.00%	80.50%	34.2
1080_0020	0.00%	81.00%	38.1
1080_0021	0.00%	80.50%	34.1
1080_0022	0.00%	80.80%	36.5
1080_0023	0.00%	80.90%	35.6
1080_0024	0.00%	80.90%	35.0
1080_0025	0.00%	80.50%	33.7
1080_0026	0.00%	80.80%	36.3
1080_0027	0.00%	80.80%	38.4
1080_0028	0.00%	80.30%	35.2
1080_0029	0.00%	80.90%	36.0
1080_0030	0.00%	80.50%	34.0
1080_0031	0.00%	81.00%	37.1
1080_0032	0.00%	81.10%	36.8
1080_0033	0.00%	81.00%	32.2
1080_0034	0.00%	80.80%	34.5
1080_0035	0.00%	80.80%	35.7
1080_0036	0.00%	80.90%	37.2
1080_0037	0.00%	81.10%	34.9
1080_0038	0.00%	80.90%	34.6
1080_0039	0.00%	81.10%	37.4
1080_0040	0.00%	81.10%	34.9
1080_0041	0.00%	81.10%	35.7
1080_0042	0.00%	80.80%	34.2
1080_0043	0.00%	80.60%	36.5
1080_0044	0.00%	80.50%	37.0
1080_0045	0.00%	81.30%	37.7
1080_0046	0.00%	81.10%	33.2
1080_0047	0.00%	81.10%	35.8
1080_0048	0.00%	81.20%	34.4
1080_0049	0.00%	81.30%	32.3
1080_0050	0.00%	81.00%	39.0
1080_0051	0.00%	80.90%	35.2
1080_0052	0.00%	81.00%	39.6
1080_0053	0.00%	80.90%	37.6
1080_0054	0.00%	81.10%	34.7
1080_0055	0.00%	81.30%	38.2
1080_0056	0.00%	80.90%	34.1
1080_0057	0.00%	81.10%	33.1
1080_0058	0.00%	81.00%	35.8
1080_0059	0.00%	81.00%	36.2
1080_0060	0.00%	80.70%	34.3
1080_0061	0.00%	81.30%	33.6
1080_0062	0.00%	80.80%	37.3
1080_0063	0.00%	81.20%	34.6
1080_0064	0.00%	81.30%	35.9
1080_0065	0.00%	81.10%	34.2
1080_0066	0.00%	81.00%	31.1
1080_0067	0.00%	80.70%	37.9
1080_0068	0.00%	80.40%	36.4
1080_0069	0.00%	80.80%	34.4
1080_0070	0.00%	81.20%	31.5
1080_0071	0.00%	80.90%	37.4
1080_0072	0.00%	80.90%	35.8
1080_0073	0.00%	81.00%	39.3
1080_0074	0.00%	81.00%	34.4
1080_0075	0.00%	81.00%	33.8
1080_0076	0.00%	80.90%	36.3
1080_0077	0.00%	81.00%	33.8
1080_0078	0.00%	80.90%	32.4
1080_0079	0.00%	81.10%	39.9
1080_0080	0.00%	81.30%	32.2

## Sheet: RIN 
Sample ID	Sample Name	Quant [ng/uL]	RIN	Library Type
1080_0001	D0_E1_01	34.303	8.8	mRNA
1080_0002	D0_E1_02	36.55	8.8	mRNA
1080_0003	D0_E2_01	26.449	8.9	mRNA
1080_0004	D0_E2_02	27.627	8.7	mRNA
1080_0005	D0_E3_01	33.963	8.9	mRNA
1080_0006	D0_E3_02	30.491	8.8	mRNA
1080_0007	D0_E4_01	28.365	9	mRNA
1080_0008	D0_E4_02	37.425	9	mRNA
1080_0009	D0_E5_01	22.108	8.1	mRNA
1080_0010	D0_E5_02	28.773	8.8	mRNA
1080_0011	D0_E6_01	34.802	8.9	mRNA
1080_0012	D0_E6_02	48.637	8.8	mRNA
1080_0013	D0_E7_01	35.672	8.9	mRNA
1080_0014	D0_E7_02	33.53	8.8	mRNA
1080_0015	D0_E8_01	33.12	8.9	mRNA
1080_0016	D0_E8_02	35.706	9	mRNA
1080_0017	D1_E1_01	26.909	8	mRNA
1080_0018	D1_E1_02	37.493	8.7	mRNA
1080_0019	D1_E2_01	37.056	8.2	mRNA
1080_0020	D1_E2_02	31.804	8.6	mRNA
1080_0021	D1_E3_01	32.766	7.9	mRNA
1080_0022	D1_E3_02	31.655	8.8	mRNA
1080_0023	D1_E4_01	31.126	8	mRNA
1080_0024	D1_E4_02	33.656	8.5	mRNA
1080_0025	D1_E5_01	33.063	8	mRNA
1080_0026	D1_E5_02	4.447	8.1	mRNA
1080_0027	D1_E6_01	32.937	8.2	mRNA
1080_0028	D1_E6_02	39.411	8.4	mRNA
1080_0029	D1_E7_01	33.04	7.6	mRNA
1080_0030	D1_E7_02	39.033	7.8	mRNA
1080_0031	D1_E8_01	22.945	8.3	mRNA
1080_0032	D1_E8_02	30.26	8.2	mRNA
1080_0033	D3_E1_01	31.022	8.8	mRNA
1080_0034	D3_E1_02	40.31	9.3	mRNA
1080_0035	D3_E2_01	31.793	9.4	mRNA
1080_0036	D3_E2_02	45.188	9.6	mRNA
1080_0037	D3_E3_01	34.235	9.5	mRNA
1080_0038	D3_E3_02	40.443	9.4	mRNA
1080_0039	D3_E4_01	42.627	9.4	mRNA
1080_0040	D3_E4_02	31.976	9.5	mRNA
1080_0041	D3_E5_01	32.732	9.3	mRNA
1080_0042	D3_E5_02	28.89	8.6	mRNA
1080_0043	D3_E6_01	30.884	9.5	mRNA
1080_0044	D3_E6_02	30.838	8.4	mRNA
1080_0045	D3_E7_01	26.212	9.5	mRNA
1080_0046	D3_E7_02	27.239	9.4	mRNA
1080_0047	D3_E8_01	28.668	9.7	mRNA
1080_0048	D3_E8_02	29.355	9.8	mRNA
1080_0049	D7_E1_01	37.974	9.8	mRNA
1080_0050	D7_E1_02	58.649	10	mRNA
1080_0051	D7_E2_01	51.99	10	mRNA
1080_0052	D7_E2_02	45.776	10	mRNA
1080_0053	D7_E3_01	57.044	10	mRNA
1080_0054	D7_E3_02	51.776	9.9	mRNA
1080_0055	D7_E4_01	35.909	10	mRNA
1080_0056	D7_E4_02	46.472	10	mRNA
1080_0057	D7_E5_01	46.244	9.8	mRNA
1080_0058	D7_E5_02	44.49	9.9	mRNA
1080_0059	D7_E6_01	52.365	10	mRNA
1080_0060	D7_E6_02	34.632	8.5	mRNA
1080_0061	D7_E7_01	37.28	9.9	mRNA
1080_0062	D7_E7_02	54.402	9.9	mRNA
1080_0063	D7_E8_01	39.155	7.5	mRNA
1080_0064	D7_E8_02	58.132	10	mRNA
1080_0065	D10_E1_01	46.092	9.8	mRNA
1080_0066	D10_E1_02	34.53	9.9	mRNA
1080_0067	D10_E2_01	58.765	10	mRNA
1080_0068	D10_E2_02	62.431	10	mRNA
1080_0069	D10_E3_01	49.812	10	mRNA
1080_0070	D10_E3_02	65.75	10	mRNA
1080_0071	D10_E4_01	55.984	10	mRNA
1080_0072	D10_E4_02	53.23	10	mRNA
1080_0073	D10_E5_01	37.515	10	mRNA
1080_0074	D10_E5_02	35.616	10	mRNA
1080_0075	D10_E6_01	53.827	10	mRNA
1080_0076	D10_E6_02	73.089	10	mRNA
1080_0077	D10_E7_01	55.104	10	mRNA
1080_0078	D10_E7_02	52.119	10	mRNA
1080_0079	D10_E8_01	51.112	10	mRNA
1080_0080	D10_E8_02	41.073	10	mRNA
